# Supplementary material for: miR-125-3p and miR-276b-3p Regulate the Spermatogenesis of Bactrocera dorsalis by Targeting the orb2 Gene
Source: Genes (Basel). 2022 Oct 15;13(10):1861. doi: 10.3390/genes13101861 (PMC9601815; doi:10.3390/genes13101861)
Supplement: Supplementary file 1 [file genes-13-01861-s001.zip]

Archive with 1 entries (1 files):
- genes-1943280-supplementary.pdf
